# Supplementary material for: Genotypic Variation in Cultivated and Wild Sorghum Genotypes in Response to Striga hermonthica Infestation
Source: Front Plant Sci. 2021 Jul 8;12:671984. doi: 10.3389/fpls.2021.671984 (PMC8296141; doi:10.3389/fpls.2021.671984)
Supplement: Supplementary file 1 [file Data_Sheet_1.zip]

Archive with 2 entries (2 files):
- SupplementaryTable 2.xlsx
- SupplementaryTable1.xlsx
