# Supplementary material for: Genotypic Variation in Cultivated and Wild Sorghum Genotypes in Response to Striga hermonthica Infestation
Source: Front Plant Sci. 2021 Jul 8;12:671984. doi: 10.3389/fpls.2021.671984 (PMC8296141; doi:10.3389/fpls.2021.671984)
Supplement: Supplementary file 1 [file Data_Sheet_1.zip › SupplementaryTable 2.xlsx]

## Sheet: FieldTrial
Supplementary Table 2. Mid-parent and heterosis values for HGW and NSmax in field and pot trials
	FIELD TRIAL
	HGW			NSmax
CROSSES	F4	Mid-Parent	Heterosis	F4	Mid-Parent	Heterosis*
AKUOR-ACHOTxICSVIII_IN	3.267	3.2835	-0.502513	104.7	48.665	115.144
B35xAKUOR-ACHOT	2.567	2.75	-6.65455	36.3	106.835	-66.0224
B35xE36-1	3.3	2.65	24.5283	69.7	102.335	-31.8904
B35xF6YQ212	2.433	1.9335	25.834	34.7	70.835	-51.0129
B35xICSVIII_IN	1.867	2.5335	-26.3075	20.3	70.5	-71.2057
B35xLODOKA	2.6	1.7	52.9412	19	91.335	-79.1975
E36-1xMACIA	3.533	2.95	19.7627	89.7	51	75.8824
F6YQ212xB35	3.6	1.9335	86.1908	24.7	70.835	-65.1302
F6YQ212xLODOKA	3.1	1.6335	89.7766	54.3	33.5	62.0896
ICSVIII_INxB35	3.3	2.5335	30.2546	35.7	70.5	-49.3617
ICSVIII_INxE36-1	3.767	3.1835	18.3289	60	44.165	35.8542
ICSVIII_INxLODOKA	3.967	2.2335	77.6136	38.3	33.165	15.4832
ICSVIII_INxMACIA	2.067	2.8335	-27.0513	74.7	19.165	289.773
LODOKAxICSVIII_IN	1.6	2.2335	-28.3636	54.3	33.165	63.7268
LODOKAxOKABIR	2.333	1.5835	47.3319	157	64.165	144.682
OKABIRxAKUOR-ACHOT	1.067	2.6335	-59.4836	65.7	79.665	-17.5297
OKABIRxB35	2.664	1.8835	41.4388	49.7	101.5	-51.0345
OKABIRxICSVIII_IN	3.367	2.417	39.3049	62	43.33	43.0879
*Negative values indicate less Striga in progenies, which is desirable

## Sheet: PotTrial
	POT TRIAL
	HGW			NSmax
CROSSES	F4	Mid-Parent	Heterosis	F4	Mid-Parent	Heterosis
AKUOR-ACHOTxICSVIII_IN	2.3	4.467	-48.5113	8	7.665	4.37052
B35xAKUOR-ACHOT	3.333	4.25	-21.5765	11	10.83	1.56971
B35xE36-1	3.967	3.2665	21.445	12.33	8.83	39.6376
B35xF6YQ212	3.667	4	-8.325	6.67	7.165	-6.90858
B35xICSVIII_IN	4.9	4.05	20.9877	8.67	9.165	-5.40098
B35xLODOKA	3.8	3.5165	8.06199	15	9.5	57.8947
E36-1xMACIA	4.2	2.8665	46.5201	8.67	7.165	21.0049
F6YQ212xB35	4.133	4	3.325	3.33	7.165	-53.5241
F6YQ212xLODOKA	4.1	3.6835	11.3072	4.33	4.335	-0.11534
ICSVIII_INxB35	2.533	4.05	-37.4568	5	9.165	-45.4446
ICSVIII_INxE36-1	4.033	3.4835	15.7744	4	5.665	-29.391
ICSVIII_INxLODOKA	3.833	3.7335	2.66506	8	6.335	26.2826
ICSVIII_INxMACIA	2.233	3.65	-38.8219	9.33	7.5	24.4
LODOKAxICSVIII_IN	2.9	3.7335	-22.3249	15	6.335	136.78
LODOKAxOKABIR	4.633	2.5835	79.3304	7.33	7.5	-2.26667
OKABIRxAKUOR-ACHOT	3.467	3.317	4.52216	8.67	8.83	-1.812
OKABIRxB35	3.8	2.9	31.0345	7	10.33	-32.2362
OKABIRxICSVIII_IN	3.433	3.117	10.138	11.67	7.165	62.8751
